# Supplementary material for: The study on the response of erosion and deposition evolution in the main channel of the Tarim River to water and sediment conditions under different representative years
Source: PLoS One. 2025 Oct 23;20(10):e0334755. doi: 10.1371/journal.pone.0334755 (PMC12548843; doi:10.1371/journal.pone.0334755)
Supplement: S1 Data — (XLSX) [file pone.0334755.s001.xlsx]

## Sheet: Sheet1
	Yingbazha						Wusiman
	Year	Annual runoff (108 m³)	Annual sediment yield(104 t)				Year	Annual runoff (108 m³)	Annual sediment yield(104 t)
	1993	8.33	177.217				2000	6.27	116.322
	1994	31.85	1108.5				2001	7.31	141.397
	1995	23.89	748.178				2002	12.74	286.625
	1996	23.25	720.914				2003	14.32	332.581
	1997	19.61	571.216				2004	6.79	128.729
	1998	27.32	898.778				2005	15.24	359.994
	1999	32.96	1161.64				2006	13	294.086
	2000	21.4	643.664				2007	5.47	97.7819
	2001	20.99	626.866				2008	3.63	58.0416
	2002	29.59	1002.39				2009	0.32	2.64295
	2003	24.44	771.823				2010	20.31	518.735
	2004	10.18	233.117				2011	20.71	531.765
	2005	25.47	816.629				2012	20.21	515.488
	2006	23.71	740.483				2013	18.4461	458.954
	2007	10.02	228.123				2014	4.9581	86.2938
	2008	8.43	180.132				2015	17.9936	444.681
	2009	1.83	22.3231				2016	20.9816	540.651
	2010	46.86	1879.19				2017	28.1641	786.234
	2011	36.63	1341.99				2018	18.3728	456.635
	2012	41.56	1594.82				2019	15.1192	356.368
	2013	37.0684	1363.99				2020	11.3406	247.193
	2014	9.0048	197.129				2021	13.503	308.634
	2015	32.5431	1141.6				2022	25.8555	705.191
	2016	39.6467	1495.32				2023	19.86	504.16
	2017	59.4656	2602.58
	2018	28.4591	950.396
	2019	27.0671	887.426
	2020	18.6848	534.697
	2021	22.9072	706.422
	2022	52.0183	2167.55
	2023	40.23	1525.47
