# Supplementary material for: The study on the response of erosion and deposition evolution in the main channel of the Tarim River to water and sediment conditions under different representative years
Source: PLoS One. 2025 Oct 23;20(10):e0334755. doi: 10.1371/journal.pone.0334755 (PMC12548843; doi:10.1371/journal.pone.0334755)
Supplement: S2 Data — (XLSX) [file pone.0334755.s002.xlsx]

## Sheet: Sheet1
			Year	River channel length(km)	Bending coefficient
			1993	178.377	1.69882
			1994	191.637	1.82511
			1995	189.987	1.8094
			1996	191.978	1.82837
			1997	195.487	1.86178
			1998	182.166	1.73491
			1999	180.467	1.71873
			2000	180.61	1.72009
			2001	191.096	1.81996
			2002	191.095	1.81995
			2003	192.074	1.82928
			2004	197.697	1.88283
			2005	198.037	1.88606
			2006	190.722	1.8164
			2007	196.607	1.87245
			2008	192.127	1.82978
			2009	191.955	1.82814
			2010	195.006	1.8572
			2011	202.959	1.93294
			2012	194.709	1.85437
			2013	191.367	1.82254
			2014	193.001	1.8381
			2015	203.976	1.94262
			2016	198.809	1.89342
			2017	202.241	1.92611
			2018	198.424	1.88975
			2019	222.912	2.12297
			2020	194.627	1.85359
			2021	196.313	1.86965
			2022	201.208	1.91627
			2023	203.673	1.93974
