# Supplementary material for: The study on the response of erosion and deposition evolution in the main channel of the Tarim River to water and sediment conditions under different representative years
Source: PLoS One. 2025 Oct 23;20(10):e0334755. doi: 10.1371/journal.pone.0334755 (PMC12548843; doi:10.1371/journal.pone.0334755)
Supplement: S3 Data — (XLSX) [file pone.0334755.s003.xlsx]

## Sheet: Sheet1
		Yingbazha					Wusiman
		Date(month/day)	Flow(m³/s)	Sediment Concentration(kg/m³)			Date(month/day)	Water level(m)	Sediment Concentration(kg/m³)
		2018-01-01 00:00:00	0	0			2018-01-01 00:00:00	902.008	0.0543037
		2018-01-02 00:00:00	0	0			2018-01-02 00:00:00	902.007	0.0533223
		2018-01-03 00:00:00	0	0			2018-01-03 00:00:00	902.006	0.0518502
		2018-01-04 00:00:00	0	0			2018-01-04 00:00:00	902.004	0.0502964
		2018-01-05 00:00:00	0	0			2018-01-05 00:00:00	902.003	0.0497239
		2018-01-06 00:00:00	0	0			2018-01-06 00:00:00	902.003	0.0490696
		2018-01-07 00:00:00	0	0			2018-01-07 00:00:00	902.003	0.0490696
		2018-01-08 00:00:00	0	0			2018-01-08 00:00:00	902.002	0.0483336
		2018-01-09 00:00:00	0	0			2018-01-09 00:00:00	902.001	0.0475975
		2018-01-10 00:00:00	0	0			2018-01-10 00:00:00	902.001	0.0475975
		2018-01-11 00:00:00	0	0			2018-01-11 00:00:00	902	0.0467797
		2018-01-12 00:00:00	0	0			2018-01-12 00:00:00	901.999	0.0458801
		2018-01-13 00:00:00	0	0			2018-01-13 00:00:00	901.998	0.0444898
		2018-01-14 00:00:00	0	0			2018-01-14 00:00:00	901.996	0.0431813
		2018-01-15 00:00:00	0	0			2018-01-15 00:00:00	901.996	0.042527
		2018-01-16 00:00:00	0	0			2018-01-16 00:00:00	901.995	0.041791
		2018-01-17 00:00:00	0	0			2018-01-17 00:00:00	901.989	0.036148
		2018-01-18 00:00:00	0	0			2018-01-18 00:00:00	901.983	0.030505
		2018-01-19 00:00:00	0	0			2018-01-19 00:00:00	901.981	0.0283786
		2018-01-20 00:00:00	0	0			2018-01-20 00:00:00	901.977	0.0253526
		2018-01-21 00:00:00	0	0			2018-01-21 00:00:00	901.976	0.0243713
		2018-01-22 00:00:00	0	0			2018-01-22 00:00:00	901.974	0.0224902
		2018-01-23 00:00:00	0	0			2018-01-23 00:00:00	901.971	0.0190554
		2018-01-24 00:00:00	0	0			2018-01-24 00:00:00	901.969	0.0175015
		2018-01-25 00:00:00	0	0			2018-01-25 00:00:00	901.968	0.0170108
		2018-01-26 00:00:00	0	0			2018-01-26 00:00:00	901.968	0.0165201
		2018-01-27 00:00:00	0	0			2018-01-27 00:00:00	901.968	0.016193
		2018-01-28 00:00:00	0	0			2018-01-28 00:00:00	901.967	0.0153752
		2018-01-29 00:00:00	0	0			2018-01-29 00:00:00	901.965	0.0140666
		2018-01-30 00:00:00	0	0			2018-01-30 00:00:00	901.962	0.0107953
		2018-01-31 00:00:00	0	0			2018-01-31 00:00:00	901.959	0.00793292
		2018-02-01 00:00:00	0	0			2018-02-01 00:00:00	901.957	0.00686975
		2018-02-02 00:00:00	0	0			2018-02-02 00:00:00	901.956	0.00507053
		2018-02-03 00:00:00	0	0			2018-02-03 00:00:00	901.955	0.0042527
		2018-02-04 00:00:00	0	0			2018-02-04 00:00:00	901.955	0.0042527
		2018-02-05 00:00:00	0	0			2018-02-05 00:00:00	901.955	0.0042527
		2018-02-06 00:00:00	0	0			2018-02-06 00:00:00	901.954	0.00392557
		2018-02-07 00:00:00	0	0			2018-02-07 00:00:00	901.954	0.00392557
		2018-02-08 00:00:00	0	0			2018-02-08 00:00:00	901.954	0.00392557
		2018-02-09 00:00:00	0	0			2018-02-09 00:00:00	901.954	0.00392557
		2018-02-10 00:00:00	0	0			2018-02-10 00:00:00	901.954	0.00392557
		2018-02-11 00:00:00	0	0			2018-02-11 00:00:00	901.954	0.00392557
		2018-02-12 00:00:00	0	0			2018-02-12 00:00:00	901.954	0.00392557
		2018-02-13 00:00:00	0	0			2018-02-13 00:00:00	901.95	0
		2018-02-14 00:00:00	0	0			2018-02-14 00:00:00	901.95	0
		2018-02-15 00:00:00	0	0			2018-02-15 00:00:00	901.95	0
		2018-02-16 00:00:00	0	0			2018-02-16 00:00:00	901.95	0
		2018-02-17 00:00:00	0	0			2018-02-17 00:00:00	901.95	0
		2018-02-18 00:00:00	0	0			2018-02-18 00:00:00	901.95	0
		2018-02-19 00:00:00	0	0			2018-02-19 00:00:00	901.95	0
		2018-02-20 00:00:00	0	0			2018-02-20 00:00:00	901.95	0
		2018-02-21 00:00:00	0	0			2018-02-21 00:00:00	901.95	0
		2018-02-22 00:00:00	0	0			2018-02-22 00:00:00	901.95	0
		2018-02-23 00:00:00	0	0			2018-02-23 00:00:00	901.95	0
		2018-02-24 00:00:00	0	0			2018-02-24 00:00:00	901.95	0
		2018-02-25 00:00:00	0	0			2018-02-25 00:00:00	901.95	0
		2018-02-26 00:00:00	0	0			2018-02-26 00:00:00	901.95	0
		2018-02-27 00:00:00	0	0			2018-02-27 00:00:00	901.95	0
		2018-02-28 00:00:00	0	0			2018-02-28 00:00:00	901.95	0
		2018-03-01 00:00:00	0	0			2018-03-01 00:00:00	901.95	0
		2018-03-02 00:00:00	0	0			2018-03-02 00:00:00	901.95	0
		2018-03-03 00:00:00	0	0			2018-03-03 00:00:00	901.95	0
		2018-03-04 00:00:00	0	0			2018-03-04 00:00:00	901.95	0
		2018-03-05 00:00:00	0	0			2018-03-05 00:00:00	901.95	0
		2018-03-06 00:00:00	0	0			2018-03-06 00:00:00	901.95	0
		2018-03-07 00:00:00	0	0			2018-03-07 00:00:00	901.95	0
		2018-03-08 00:00:00	0	0			2018-03-08 00:00:00	901.95	0
		2018-03-09 00:00:00	0	0			2018-03-09 00:00:00	901.95	0
		2018-03-10 00:00:00	0	0			2018-03-10 00:00:00	901.95	0
		2018-03-11 00:00:00	0	0			2018-03-11 00:00:00	901.95	0
		2018-03-12 00:00:00	0	0			2018-03-12 00:00:00	901.95	0
		2018-03-13 00:00:00	0	0			2018-03-13 00:00:00	901.95	0
		2018-03-14 00:00:00	0	0			2018-03-14 00:00:00	902.132	0.175833
		2018-03-15 00:00:00	6.92	0.0491055			2018-03-15 00:00:00	902.081	0.12431
		2018-03-16 00:00:00	6	0.0692593			2018-03-16 00:00:00	902.073	0.116949
		2018-03-17 00:00:00	5.1	0.0645063			2018-03-17 00:00:00	902.073	0.116949
		2018-03-18 00:00:00	6.13	0.073449			2018-03-18 00:00:00	902.061	0.104682
		2018-03-19 00:00:00	5.92	0.0730479			2018-03-19 00:00:00	902.057	0.101411
		2018-03-20 00:00:00	5.86	0.074528			2018-03-20 00:00:00	902.054	0.0981393
		2018-03-21 00:00:00	6.15	0.0801253			2018-03-21 00:00:00	902.054	0.0981393
		2018-03-22 00:00:00	6.58	0.0869884			2018-03-22 00:00:00	902.054	0.0981393
		2018-03-23 00:00:00	9.06	0.108126			2018-03-23 00:00:00	902.053	0.0973214
		2018-03-24 00:00:00	9.98	0.118194			2018-03-24 00:00:00	902.052	0.0965036
		2018-03-25 00:00:00	10.9	0.12799			2018-03-25 00:00:00	902.052	0.0965036
		2018-03-26 00:00:00	11.7	0.134212			2018-03-26 00:00:00	902.052	0.0965036
		2018-03-27 00:00:00	12.5	0.139888			2018-03-27 00:00:00	902.065	0.108771
		2018-03-28 00:00:00	12.5	0.140433			2018-03-28 00:00:00	902.079	0.122674
		2018-03-29 00:00:00	13.4	0.147636			2018-03-29 00:00:00	902.079	0.122674
		2018-03-30 00:00:00	12.5	0.141522			2018-03-30 00:00:00	902.076	0.119403
		2018-03-31 00:00:00	12.5	0.14125			2018-03-31 00:00:00	902.076	0.119403
		2018-04-01 00:00:00	13.3	0.144476			2018-04-01 00:00:00	902.076	0.119403
		2018-04-02 00:00:00	13.3	0.141754			2018-04-02 00:00:00	902.072	0.116131
		2018-04-03 00:00:00	13.3	0.139031			2018-04-03 00:00:00	902.072	0.12692
		2018-04-04 00:00:00	13.3	0.136036			2018-04-04 00:00:00	902.071	0.172033
		2018-04-05 00:00:00	12.9	0.131564			2018-04-05 00:00:00	902.071	0.241558
		2018-04-06 00:00:00	11.8	0.12512			2018-04-06 00:00:00	902.071	0.260737
		2018-04-07 00:00:00	12.9	0.134831			2018-04-07 00:00:00	902.07	0.251828
		2018-04-08 00:00:00	12.9	0.136465			2018-04-08 00:00:00	902.07	0.240441
		2018-04-09 00:00:00	12.5	0.135532			2018-04-09 00:00:00	902.071	0.233767
		2018-04-10 00:00:00	13.5	0.14399			2018-04-10 00:00:00	902.072	0.242076
		2018-04-11 00:00:00	13.2	0.142133			2018-04-11 00:00:00	902.072	0.250167
		2018-04-12 00:00:00	12	0.13389			2018-04-12 00:00:00	902.072	0.259757
		2018-04-13 00:00:00	12	0.134162			2018-04-13 00:00:00	902.071	0.271226
		2018-04-14 00:00:00	11.7	0.132306			2018-04-14 00:00:00	902.071	0.285011
		2018-04-15 00:00:00	12	0.135251			2018-04-15 00:00:00	902.071	0.291004
		2018-04-16 00:00:00	11.9	0.136175			2018-04-16 00:00:00	902.071	0.271825
		2018-04-17 00:00:00	11.6	0.135952			2018-04-17 00:00:00	902.071	0.253545
		2018-04-18 00:00:00	10.9	0.132619			2018-04-18 00:00:00	902.071	0.219382
		2018-04-19 00:00:00	11.7	0.140201			2018-04-19 00:00:00	902.069	0.213851
		2018-04-20 00:00:00	11.5	0.141233			2018-04-20 00:00:00	902.065	0.235234
		2018-04-21 00:00:00	12	0.148048			2018-04-21 00:00:00	902.062	0.247246
		2018-04-22 00:00:00	11.7	0.149459			2018-04-22 00:00:00	902.062	0.236213
		2018-04-23 00:00:00	11.2	0.149722			2018-04-23 00:00:00	902.061	0.219158
		2018-04-24 00:00:00	10.4	0.147585			2018-04-24 00:00:00	902.059	0.204037
		2018-04-25 00:00:00	11.4	0.154953			2018-04-25 00:00:00	901.95	0.0917006
		2018-04-26 00:00:00	12.6	0.154484			2018-04-26 00:00:00	902.015	0.143284
		2018-04-27 00:00:00	11.1	0.133221			2018-04-27 00:00:00	902.046	0.165179
		2018-04-28 00:00:00	9.9	0.114632			2018-04-28 00:00:00	902.056	0.170798
		2018-04-29 00:00:00	10.6	0.109525			2018-04-29 00:00:00	902.057	0.168837
		2018-04-30 00:00:00	11.9	0.111399			2018-04-30 00:00:00	902.054	0.209319
		2018-05-01 00:00:00	11.8	0.112867			2018-05-01 00:00:00	902.049	0.313793
		2018-05-02 00:00:00	11	0.110185			2018-05-02 00:00:00	902.049	0.171148
		2018-05-03 00:00:00	10.6	0.112248			2018-05-03 00:00:00	902.049	0.138783
		2018-05-04 00:00:00	10	0.118881			2018-05-04 00:00:00	902.049	0.130991
		2018-05-05 00:00:00	10.3	0.132717			2018-05-05 00:00:00	902.047	0.123362
		2018-05-06 00:00:00	10.5	0.140671			2018-05-06 00:00:00	902.047	0.122463
		2018-05-07 00:00:00	9.8	0.126991			2018-05-07 00:00:00	902.047	0.121864
		2018-05-08 00:00:00	9.3	0.113097			2018-05-08 00:00:00	902.047	0.119766
		2018-05-09 00:00:00	9	0.103344			2018-05-09 00:00:00	902.047	0.118268
		2018-05-10 00:00:00	8.8	0.103014			2018-05-10 00:00:00	902.042	0.11366
		2018-05-11 00:00:00	8.5	0.102247			2018-05-11 00:00:00	902.042	0.114559
		2018-05-12 00:00:00	7.8	0.0972794			2018-05-12 00:00:00	902.042	0.118455
		2018-05-13 00:00:00	7.4	0.0900846			2018-05-13 00:00:00	902.038	0.11976
		2018-05-14 00:00:00	7.2	0.0837646			2018-05-14 00:00:00	902.038	0.12935
		2018-05-15 00:00:00	5.6	0.0680544			2018-05-15 00:00:00	902.037	0.135125
		2018-05-16 00:00:00	5.7	0.0657691			2018-05-16 00:00:00	902.037	0.13003
		2018-05-17 00:00:00	6.2	0.0665945			2018-05-17 00:00:00	902.034	0.12319
		2018-05-18 00:00:00	5.8	0.0615779			2018-05-18 00:00:00	902.03	0.124251
		2018-05-19 00:00:00	6.2	0.0646886			2018-05-19 00:00:00	902.03	0.126784
		2018-05-20 00:00:00	4.98	0.0565758			2018-05-20 00:00:00	902.03	0.122725
		2018-05-21 00:00:00	5.4	0.0598285			2018-05-21 00:00:00	902.03	0.117031
		2018-05-22 00:00:00	5.4	0.0598285			2018-05-22 00:00:00	902.03	0.107441
		2018-05-23 00:00:00	5.7	0.0619573			2018-05-23 00:00:00	902.03	0.0984512
		2018-05-24 00:00:00	4.6	0.0544238			2018-05-24 00:00:00	902.007	0.0728281
		2018-05-25 00:00:00	4.3	0.0536563			2018-05-25 00:00:00	902.006	0.072446
		2018-05-26 00:00:00	3.9	0.0521792			2018-05-26 00:00:00	902.006	0.0790389
		2018-05-27 00:00:00	3.7	0.0515767			2018-05-27 00:00:00	902.007	0.0849518
		2018-05-28 00:00:00	3.6	0.0492335			2018-05-28 00:00:00	902.007	0.0846521
		2018-05-29 00:00:00	3.3	0.0451988			2018-05-29 00:00:00	902.002	0.0829873
		2018-05-30 00:00:00	2.6	0.0391424			2018-05-30 00:00:00	902.001	0.0972893
		2018-05-31 00:00:00	2.7	0.0406688			2018-05-31 00:00:00	902	0.100122
		2018-06-01 00:00:00	4.3	0.0588294			2018-06-01 00:00:00	901.998	0.0728772
		2018-06-02 00:00:00	3.9	0.0747774			2018-06-02 00:00:00	901.991	0.0751612
		2018-06-03 00:00:00	4.3	0.0874175			2018-06-03 00:00:00	901.99	0.0958931
		2018-06-04 00:00:00	4.5	0.233683			2018-06-04 00:00:00	901.99	0.110686
		2018-06-05 00:00:00	4.3	0.305504			2018-06-05 00:00:00	901.99	0.163129
		2018-06-06 00:00:00	3.9	0.216357			2018-06-06 00:00:00	901.99	0.129484
		2018-06-07 00:00:00	3.9	0.1747			2018-06-07 00:00:00	901.99	0.2156
		2018-06-08 00:00:00	3.55	0.156425			2018-06-08 00:00:00	901.991	0.400309
		2018-06-09 00:00:00	2.55	0.301254			2018-06-09 00:00:00	901.991	0.361351
		2018-06-10 00:00:00	1.6	0.387083			2018-06-10 00:00:00	901.99	0.174952
		2018-06-11 00:00:00	0.65	0.353115			2018-06-11 00:00:00	901.988	0.162283
		2018-06-12 00:00:00	0.25	0.374781			2018-06-12 00:00:00	901.985	0.263299
		2018-06-13 00:00:00	0.06	0.313534			2018-06-13 00:00:00	901.983	0.225376
		2018-06-14 00:00:00	0	0.356671			2018-06-14 00:00:00	901.981	0.219681
		2018-06-15 00:00:00	0	0.261377			2018-06-15 00:00:00	901.979	0.284655
		2018-06-16 00:00:00	0	0.241502			2018-06-16 00:00:00	901.977	0.272748
		2018-06-17 00:00:00	0	0.280436			2018-06-17 00:00:00	901.976	0.208753
		2018-06-18 00:00:00	0	0.381175			2018-06-18 00:00:00	901.976	0.244714
		2018-06-19 00:00:00	0	0.397511			2018-06-19 00:00:00	901.976	0.354096
		2018-06-20 00:00:00	0	0.353948			2018-06-20 00:00:00	901.971	0.586177
		2018-06-21 00:00:00	0	0.351225			2018-06-21 00:00:00	901.956	0.652794
		2018-06-22 00:00:00	26.8	0.707486			2018-06-22 00:00:00	901.954	0.677769
		2018-06-23 00:00:00	94	1.63359			2018-06-23 00:00:00	901.962	0.778176
		2018-06-24 00:00:00	92	1.57039			2018-06-24 00:00:00	901.956	1.35073
		2018-06-25 00:00:00	74.2	1.5312			2018-06-25 00:00:00	901.997	1.53581
		2018-06-26 00:00:00	52.8	0.891987			2018-06-26 00:00:00	902.206	1.22883
		2018-06-27 00:00:00	42.2	0.650684			2018-06-27 00:00:00	902.339	1.04939
		2018-06-28 00:00:00	39.3	0.517386			2018-06-28 00:00:00	902.281	0.720254
		2018-06-29 00:00:00	37.5	0.447981			2018-06-29 00:00:00	902.085	0.372046
		2018-06-30 00:00:00	34.1	0.404796			2018-06-30 00:00:00	902.158	0.368459
		2018-07-01 00:00:00	28.3	0.320892			2018-07-01 00:00:00	902.152	0.338325
		2018-07-02 00:00:00	25	0.247922			2018-07-02 00:00:00	902.13	0.319648
		2018-07-03 00:00:00	31.8	0.298626			2018-07-03 00:00:00	902.122	0.296159
		2018-07-04 00:00:00	34.8	0.305757			2018-07-04 00:00:00	902.137	0.269444
		2018-07-05 00:00:00	25.4	0.23878			2018-07-05 00:00:00	902.128	0.225086
		2018-07-06 00:00:00	14.6	0.209789			2018-07-06 00:00:00	902.131	0.204383
		2018-07-07 00:00:00	5.6	0.11679			2018-07-07 00:00:00	902.146	0.208915
		2018-07-08 00:00:00	2.7	0.0823258			2018-07-08 00:00:00	902.148	0.216844
		2018-07-09 00:00:00	0.15	0.0465332			2018-07-09 00:00:00	902.136	0.227052
		2018-07-10 00:00:00	2	0.0615669			2018-07-10 00:00:00	902.081	0.202525
		2018-07-11 00:00:00	4.3	0.177538			2018-07-11 00:00:00	902.031	0.131716
		2018-07-12 00:00:00	14.4	0.352399			2018-07-12 00:00:00	901.995	0.0714863
		2018-07-13 00:00:00	16.1	0.642448			2018-07-13 00:00:00	901.981	0.0569295
		2018-07-14 00:00:00	8	0.764666			2018-07-14 00:00:00	901.98	0.612582
		2018-07-15 00:00:00	2.2	0.987608			2018-07-15 00:00:00	901.96	1.11237
		2018-07-16 00:00:00	0.37	0.743194			2018-07-16 00:00:00	901.959	1.48874
		2018-07-17 00:00:00	65.6	0.97465			2018-07-17 00:00:00	901.992	1.3545
		2018-07-18 00:00:00	132	1.41589			2018-07-18 00:00:00	901.982	1.18077
		2018-07-19 00:00:00	140	1.30929			2018-07-19 00:00:00	901.967	0.839891
		2018-07-20 00:00:00	129	1.2748			2018-07-20 00:00:00	902.255	0.850458
		2018-07-21 00:00:00	135	1.46985			2018-07-21 00:00:00	902.494	0.998736
		2018-07-22 00:00:00	134	1.71051			2018-07-22 00:00:00	902.48	1.02635
		2018-07-23 00:00:00	149	2.24442			2018-07-23 00:00:00	902.602	1.704
		2018-07-24 00:00:00	165	2.45053			2018-07-24 00:00:00	902.744	2.2332
		2018-07-25 00:00:00	186	2.35995			2018-07-25 00:00:00	902.757	1.87987
		2018-07-26 00:00:00	228	2.69066			2018-07-26 00:00:00	902.761	2.27081
		2018-07-27 00:00:00	245	2.68605			2018-07-27 00:00:00	902.931	2.72599
		2018-07-28 00:00:00	258	2.84637			2018-07-28 00:00:00	902.875	2.59405
		2018-07-29 00:00:00	280	3.03516			2018-07-29 00:00:00	902.929	2.53692
		2018-07-30 00:00:00	313	3.32106			2018-07-30 00:00:00	902.987	2.66587
		2018-07-31 00:00:00	334	3.36118			2018-07-31 00:00:00	903.02	2.75773
		2018-08-01 00:00:00	367	3.53001			2018-08-01 00:00:00	903.032	2.82041
		2018-08-02 00:00:00	382	3.26889			2018-08-02 00:00:00	903.049	2.64336
		2018-08-03 00:00:00	388	3.24067			2018-08-03 00:00:00	903.058	2.26061
		2018-08-04 00:00:00	385	3.28473			2018-08-04 00:00:00	903.057	2.18379
		2018-08-05 00:00:00	364	3.17655			2018-08-05 00:00:00	903.071	2.20997
		2018-08-06 00:00:00	352	3.2602			2018-08-06 00:00:00	903.079	2.58076
		2018-08-07 00:00:00	355	3.68989			2018-08-07 00:00:00	903.051	2.68205
		2018-08-08 00:00:00	353	3.57224			2018-08-08 00:00:00	903.024	2.65067
		2018-08-09 00:00:00	336	3.44888			2018-08-09 00:00:00	903.015	3.31839
		2018-08-10 00:00:00	313	3.57427			2018-08-10 00:00:00	902.96	3.23057
		2018-08-11 00:00:00	310	3.30794			2018-08-11 00:00:00	902.919	2.86164
		2018-08-12 00:00:00	336	3.31275			2018-08-12 00:00:00	902.914	2.63606
		2018-08-13 00:00:00	358	3.45253			2018-08-13 00:00:00	902.923	2.72298
		2018-08-14 00:00:00	376	3.39784			2018-08-14 00:00:00	902.935	2.6489
		2018-08-15 00:00:00	394	3.3976			2018-08-15 00:00:00	903.019	2.65557
		2018-08-16 00:00:00	420	3.68284			2018-08-16 00:00:00	903.015	2.99637
		2018-08-17 00:00:00	435	4.06155			2018-08-17 00:00:00	903.018	2.60598
		2018-08-18 00:00:00	438	3.81602			2018-08-18 00:00:00	903.071	2.74557
		2018-08-19 00:00:00	462	3.74401			2018-08-19 00:00:00	903.097	2.88947
		2018-08-20 00:00:00	476	3.73173			2018-08-20 00:00:00	903.106	2.87669
		2018-08-21 00:00:00	484	3.90012			2018-08-21 00:00:00	903.108	2.9497
		2018-08-22 00:00:00	508	3.98058			2018-08-22 00:00:00	903.116	2.88652
		2018-08-23 00:00:00	515	4.01392			2018-08-23 00:00:00	903.114	3.08893
		2018-08-24 00:00:00	527	4.23521			2018-08-24 00:00:00	903.121	2.85902
		2018-08-25 00:00:00	517	4.22959			2018-08-25 00:00:00	903.13	2.75007
		2018-08-26 00:00:00	493	4.11102			2018-08-26 00:00:00	903.139	2.78715
		2018-08-27 00:00:00	454	4.12287			2018-08-27 00:00:00	903.157	2.85341
		2018-08-28 00:00:00	420	3.92788			2018-08-28 00:00:00	903.156	2.82371
		2018-08-29 00:00:00	406	3.58894			2018-08-29 00:00:00	903.141	2.69426
		2018-08-30 00:00:00	381	3.55312			2018-08-30 00:00:00	903.134	2.52669
		2018-08-31 00:00:00	383	3.79874			2018-08-31 00:00:00	903.125	2.70456
		2018-09-01 00:00:00	393	3.57565			2018-09-01 00:00:00	903.109	2.71405
		2018-09-02 00:00:00	402	3.28284			2018-09-02 00:00:00	903.122	2.7574
		2018-09-03 00:00:00	411	3.31676			2018-09-03 00:00:00	903.135	2.87486
		2018-09-04 00:00:00	424	3.43896			2018-09-04 00:00:00	903.142	2.91929
		2018-09-05 00:00:00	426	3.49399			2018-09-05 00:00:00	903.157	2.98173
		2018-09-06 00:00:00	432	3.52568			2018-09-06 00:00:00	903.165	2.78642
		2018-09-07 00:00:00	432	3.81973			2018-09-07 00:00:00	903.177	2.86657
		2018-09-08 00:00:00	440	3.81932			2018-09-08 00:00:00	903.168	2.76301
		2018-09-09 00:00:00	440	3.8166			2018-09-09 00:00:00	903.158	2.99345
		2018-09-10 00:00:00	447	4.0378			2018-09-10 00:00:00	903.161	2.89974
		2018-09-11 00:00:00	438	3.94126			2018-09-11 00:00:00	903.17	2.87172
		2018-09-12 00:00:00	434	3.75769			2018-09-12 00:00:00	903.171	3.12508
		2018-09-13 00:00:00	426	3.5784			2018-09-13 00:00:00	903.172	3.06052
		2018-09-14 00:00:00	423	3.60612			2018-09-14 00:00:00	903.161	2.92371
		2018-09-15 00:00:00	424	3.57782			2018-09-15 00:00:00	903.147	2.92584
		2018-09-16 00:00:00	430	3.69391			2018-09-16 00:00:00	903.147	3.05797
		2018-09-17 00:00:00	434	3.74407			2018-09-17 00:00:00	903.15	3.01058
		2018-09-18 00:00:00	432	3.85785			2018-09-18 00:00:00	903.155	3.10649
		2018-09-19 00:00:00	408	3.85634			2018-09-19 00:00:00	903.161	2.73192
		2018-09-20 00:00:00	378	3.4801			2018-09-20 00:00:00	903.151	2.91414
		2018-09-21 00:00:00	351	3.36746			2018-09-21 00:00:00	903.104	2.8805
		2018-09-22 00:00:00	324	2.96894			2018-09-22 00:00:00	903.087	2.87011
		2018-09-23 00:00:00	302	2.64129			2018-09-23 00:00:00	903.014	2.82229
		2018-09-24 00:00:00	302	2.61134			2018-09-24 00:00:00	902.952	2.59288
		2018-09-25 00:00:00	302	2.62496			2018-09-25 00:00:00	903.018	2.44933
		2018-09-26 00:00:00	292	2.52405			2018-09-26 00:00:00	903.04	2.52184
		2018-09-27 00:00:00	279	2.35828			2018-09-27 00:00:00	903.006	2.3635
		2018-09-28 00:00:00	268	2.28839			2018-09-28 00:00:00	902.996	2.42587
		2018-09-29 00:00:00	265	2.32973			2018-09-29 00:00:00	902.992	2.33392
		2018-09-30 00:00:00	260	2.37593			2018-09-30 00:00:00	902.988	2.3906
		2018-10-01 00:00:00	240	2.21767			2018-10-01 00:00:00	902.999	2.55618
		2018-10-02 00:00:00	220	2.05396			2018-10-02 00:00:00	903.002	2.59716
		2018-10-03 00:00:00	198	1.86517			2018-10-03 00:00:00	902.969	2.42765
		2018-10-04 00:00:00	181	1.69553			2018-10-04 00:00:00	902.891	2.08427
		2018-10-05 00:00:00	154	1.4522			2018-10-05 00:00:00	902.895	2.15181
		2018-10-06 00:00:00	137	1.29617			2018-10-06 00:00:00	902.841	1.97981
		2018-10-07 00:00:00	126	1.23173			2018-10-07 00:00:00	902.77	1.76163
		2018-10-08 00:00:00	114	1.16563			2018-10-08 00:00:00	902.724	1.72474
		2018-10-09 00:00:00	118	1.2158			2018-10-09 00:00:00	902.697	1.57546
		2018-10-10 00:00:00	127	1.31506			2018-10-10 00:00:00	902.675	1.48452
		2018-10-11 00:00:00	120	1.29534			2018-10-11 00:00:00	902.69	1.45452
		2018-10-12 00:00:00	113	1.27017			2018-10-12 00:00:00	902.69	1.4213
		2018-10-13 00:00:00	104	1.19813			2018-10-13 00:00:00	902.7	1.68938
		2018-10-14 00:00:00	98	1.15011			2018-10-14 00:00:00	902.69	1.43928
		2018-10-15 00:00:00	90.5	1.08328			2018-10-15 00:00:00	902.69	1.49022
		2018-10-16 00:00:00	88.9	1.03925			2018-10-16 00:00:00	902.679	1.49185
		2018-10-17 00:00:00	92.5	1.03213			2018-10-17 00:00:00	902.669	1.47849
		2018-10-18 00:00:00	92.5	1.0049			2018-10-18 00:00:00	902.657	1.43652
		2018-10-19 00:00:00	96	1.01068			2018-10-19 00:00:00	902.685	1.38015
		2018-10-20 00:00:00	98	1.01126			2018-10-20 00:00:00	902.69	1.41231
		2018-10-21 00:00:00	96.8	0.986404			2018-10-21 00:00:00	902.711	1.35212
		2018-10-22 00:00:00	96.8	0.972791			2018-10-22 00:00:00	902.7	1.36273
		2018-10-23 00:00:00	100	0.981885			2018-10-23 00:00:00	902.69	1.31641
		2018-10-24 00:00:00	104	1.00074			2018-10-24 00:00:00	902.695	1.41749
		2018-10-25 00:00:00	110	1.0504			2018-10-25 00:00:00	902.716	1.38427
		2018-10-26 00:00:00	110	1.06101			2018-10-26 00:00:00	902.721	1.31453
		2018-10-27 00:00:00	104	1.02116			2018-10-27 00:00:00	902.721	1.35949
		2018-10-28 00:00:00	94	0.925422			2018-10-28 00:00:00	902.716	1.19308
		2018-10-29 00:00:00	92.5	0.88864			2018-10-29 00:00:00	902.706	1.2001
		2018-10-30 00:00:00	94	0.876686			2018-10-30 00:00:00	902.679	1.19816
		2018-10-31 00:00:00	92.5	0.855968			2018-10-31 00:00:00	902.679	1.15621
		2018-11-01 00:00:00	80.5	0.762374			2018-11-01 00:00:00	902.679	1.14602
		2018-11-02 00:00:00	70	0.67779			2018-11-02 00:00:00	902.658	1.11001
		2018-11-03 00:00:00	62	0.611491			2018-11-03 00:00:00	902.627	1.06032
		2018-11-04 00:00:00	60	0.588586			2018-11-04 00:00:00	902.59	1.00125
		2018-11-05 00:00:00	55	0.543576			2018-11-05 00:00:00	902.546	0.925961
		2018-11-06 00:00:00	49	0.491742			2018-11-06 00:00:00	902.522	0.877964
		2018-11-07 00:00:00	47	0.468837			2018-11-07 00:00:00	902.486	0.814866
		2018-11-08 00:00:00	46.5	0.456304			2018-11-08 00:00:00	902.439	0.741979
		2018-11-09 00:00:00	44	0.429579			2018-11-09 00:00:00	902.397	0.676371
		2018-11-10 00:00:00	38	0.379923			2018-11-10 00:00:00	902.363	0.622294
		2018-11-11 00:00:00	29.5	0.320695			2018-11-11 00:00:00	902.358	0.604882
		2018-11-12 00:00:00	24.5	0.28712			2018-11-12 00:00:00	902.344	0.577437
		2018-11-13 00:00:00	21	0.263644			2018-11-13 00:00:00	902.34	0.56354
		2018-11-14 00:00:00	20.8	0.264676			2018-11-14 00:00:00	902.31	0.528211
		2018-11-15 00:00:00	19	0.253264			2018-11-15 00:00:00	902.294	0.50932
		2018-11-16 00:00:00	18	0.247257			2018-11-16 00:00:00	902.277	0.486396
		2018-11-17 00:00:00	15.8	0.233823			2018-11-17 00:00:00	902.26	0.456416
		2018-11-18 00:00:00	12.8	0.214441			2018-11-18 00:00:00	902.249	0.432761
		2018-11-19 00:00:00	10.2	0.197896			2018-11-19 00:00:00	902.238	0.409706
		2018-11-20 00:00:00	8.5	0.184472			2018-11-20 00:00:00	902.226	0.394523
		2018-11-21 00:00:00	7	0.156402			2018-11-21 00:00:00	902.21	0.37555
		2018-11-22 00:00:00	6.2	0.138745			2018-11-22 00:00:00	902.19	0.351808
		2018-11-23 00:00:00	5.1	0.116237			2018-11-23 00:00:00	902.168	0.315424
		2018-11-24 00:00:00	4.1	0.0944386			2018-11-24 00:00:00	902.143	0.274869
		2018-11-25 00:00:00	3.2	0.0733496			2018-11-25 00:00:00	902.125	0.243092
		2018-11-26 00:00:00	2.9	0.0557014			2018-11-26 00:00:00	902.109	0.216246
		2018-11-27 00:00:00	2.35	0.0370961			2018-11-27 00:00:00	902.083	0.179806
		2018-11-28 00:00:00	2.2	0.022146			2018-11-28 00:00:00	902.071	0.157349
		2018-11-29 00:00:00	0.768	0.00544986			2018-11-29 00:00:00	902.044	0.121889
		2018-11-30 00:00:00	0.24	0.00170308			2018-11-30 00:00:00	902.029	0.106569
		2018-12-01 00:00:00	0	0			2018-12-01 00:00:00	902.018	0.0966456
		2018-12-02 00:00:00	0	0			2018-12-02 00:00:00	902.007	0.081955
		2018-12-03 00:00:00	0	0			2018-12-03 00:00:00	901.996	0.0656569
		2018-12-04 00:00:00	0	0			2018-12-04 00:00:00	901.988	0.0516212
		2018-12-05 00:00:00	0	0			2018-12-05 00:00:00	901.984	0.0447538
		2018-12-06 00:00:00	0	0			2018-12-06 00:00:00	901.977	0.0482092
		2018-12-07 00:00:00	0	0			2018-12-07 00:00:00	901.974	0.0580967
		2018-12-08 00:00:00	0	0			2018-12-08 00:00:00	901.967	0.0638407
		2018-12-09 00:00:00	0	0			2018-12-09 00:00:00	901.963	0.075281
		2018-12-10 00:00:00	0	0			2018-12-10 00:00:00	901.961	0.078821
		2018-12-11 00:00:00	0	0			2018-12-11 00:00:00	901.961	0.0719285
		2018-12-12 00:00:00	0	0			2018-12-12 00:00:00	901.96	0.0617938
		2018-12-13 00:00:00	0	0			2018-12-13 00:00:00	901.96	0.0525582
		2018-12-14 00:00:00	0	0			2018-12-14 00:00:00	901.96	0.0409252
		2018-12-15 00:00:00	0	0			2018-12-15 00:00:00	901.96	0.0325887
		2018-12-16 00:00:00	0	0			2018-12-16 00:00:00	901.96	0.0262955
		2018-12-17 00:00:00	0	0			2018-12-17 00:00:00	901.959	0.0220726
		2018-12-18 00:00:00	0	0			2018-12-18 00:00:00	901.959	0.0165692
		2018-12-19 00:00:00	0	0			2018-12-19 00:00:00	901.958	0.0118638
		2018-12-20 00:00:00	0	0			2018-12-20 00:00:00	901.958	0.00740951
		2018-12-21 00:00:00	0	0			2018-12-21 00:00:00	901.95	0
		2018-12-22 00:00:00	0	0			2018-12-22 00:00:00	901.95	0
		2018-12-23 00:00:00	0	0			2018-12-23 00:00:00	901.95	0
		2018-12-24 00:00:00	0	0			2018-12-24 00:00:00	901.95	0
		2018-12-25 00:00:00	0	0			2018-12-25 00:00:00	901.95	0
		2018-12-26 00:00:00	0	0			2018-12-26 00:00:00	901.95	0
		2018-12-27 00:00:00	0	0			2018-12-27 00:00:00	901.95	0
		2018-12-28 00:00:00	0	0			2018-12-28 00:00:00	901.95	0
		2018-12-29 00:00:00	0	0			2018-12-29 00:00:00	901.95	0
		2018-12-30 00:00:00	0	0			2018-12-30 00:00:00	901.95	0
		2018-12-31 00:00:00	0	0			2018-12-31 00:00:00	901.95	0
