# Supplementary material for: The study on the response of erosion and deposition evolution in the main channel of the Tarim River to water and sediment conditions under different representative years
Source: PLoS One. 2025 Oct 23;20(10):e0334755. doi: 10.1371/journal.pone.0334755 (PMC12548843; doi:10.1371/journal.pone.0334755)
Supplement: S4 Data — (XLSX) [file pone.0334755.s004.xlsx]

## Sheet: Sheet1
				Water Level Verification at Cross-Section 673+500									Water Level Verification at Cross-Section 600+030								Water Level Verification at Jiefangqu
				Date(month/day)	measured water levers	calculated water levers							Date(month/day)	measured water levers	calculated water levers						Date(month/day)	measured water levers	calculated water levers
				2018-01-01 00:00:00	899.713	899.6							2018-01-01 00:00:00	906.036	905.86						2018-07-01 00:00:00	927.08	927.09
				2018-01-02 00:00:00	899.709	899.6							2018-01-02 00:00:00	906.033	905.86						2018-07-02 00:00:00	927.17	927.169
				2018-01-03 00:00:00	899.704	899.6							2018-01-03 00:00:00	906.028	905.86						2018-07-03 00:00:00	927.14	927.159
				2018-01-04 00:00:00	899.698	899.6							2018-01-04 00:00:00	906.023	905.86						2018-07-04 00:00:00	927.1	927.095
				2018-01-05 00:00:00	899.696	899.6							2018-01-05 00:00:00	906.021	905.86						2018-07-05 00:00:00	927.1	927.097
				2018-01-06 00:00:00	899.693	899.6							2018-01-06 00:00:00	906.019	905.86						2018-07-06 00:00:00	927.17	927.161
				2018-01-07 00:00:00	899.693	899.6							2018-01-07 00:00:00	906.019	905.86						2018-07-07 00:00:00	927.18	927.174
				2018-01-08 00:00:00	899.691	899.6							2018-01-08 00:00:00	906.017	905.86						2018-07-08 00:00:00	927.18	927.183
				2018-01-09 00:00:00	899.688	899.6							2018-01-09 00:00:00	906.014	905.86						2018-07-09 00:00:00	927.17	927.171
				2018-01-10 00:00:00	899.688	899.6							2018-01-10 00:00:00	906.014	905.86						2018-07-10 00:00:00	927.19	927.186
				2018-01-11 00:00:00	899.685	899.6							2018-01-11 00:00:00	906.012	905.86						2018-07-11 00:00:00	927.19	927.192
				2018-01-12 00:00:00	899.681	899.6							2018-01-12 00:00:00	906.009	905.86						2018-07-12 00:00:00	927.19	927.195
				2018-01-13 00:00:00	899.676	899.6							2018-01-13 00:00:00	906.005	905.86						2018-07-13 00:00:00	927.13	927.141
				2018-01-14 00:00:00	899.671	899.6							2018-01-14 00:00:00	906	905.86						2018-07-14 00:00:00	927.13	927.131
				2018-01-15 00:00:00	899.668	899.6							2018-01-15 00:00:00	905.998	905.86						2018-07-15 00:00:00	927.13	927.134
				2018-01-16 00:00:00	899.666	899.6							2018-01-16 00:00:00	905.996	905.86						2018-07-16 00:00:00	927.13	927.132
				2018-01-17 00:00:00	899.644	899.6							2018-01-17 00:00:00	905.978	905.86						2018-07-17 00:00:00	927.13	927.13
				2018-01-18 00:00:00	899.622	899.6							2018-01-18 00:00:00	905.96	905.86						2018-07-18 00:00:00	927.13	927.129
				2018-01-19 00:00:00	899.614	899.6							2018-01-19 00:00:00	905.953	905.86						2018-07-19 00:00:00	927.13	927.129
				2018-01-20 00:00:00	899.602	899.6							2018-01-20 00:00:00	905.943	905.86						2018-07-20 00:00:00	927.13	927.128
				2018-01-21 00:00:00	899.598	899.6							2018-01-21 00:00:00	905.94	905.86						2018-07-21 00:00:00	927.13	927.128
				2018-01-22 00:00:00	899.59	899.6							2018-01-22 00:00:00	905.934	905.86						2018-07-22 00:00:00	927.13	927.129
				2018-01-23 00:00:00	899.577	899.6							2018-01-23 00:00:00	905.922	905.86						2018-07-23 00:00:00	927.13	927.13
				2018-01-24 00:00:00	899.571	899.6							2018-01-24 00:00:00	905.917	905.86						2018-07-24 00:00:00	927.13	927.13
				2018-01-25 00:00:00	899.569	899.6							2018-01-25 00:00:00	905.916	905.86						2018-07-25 00:00:00	927.13	927.13
				2018-01-26 00:00:00	899.567	899.6							2018-01-26 00:00:00	905.914	905.86						2018-07-26 00:00:00	927.13	927.133
				2018-01-27 00:00:00	899.565	899.6							2018-01-27 00:00:00	905.913	905.86						2018-07-27 00:00:00	927.13	927.137
				2018-01-28 00:00:00	899.562	899.6							2018-01-28 00:00:00	905.91	905.86						2018-07-28 00:00:00	927.13	927.14
				2018-01-29 00:00:00	899.557	899.6							2018-01-29 00:00:00	905.906	905.86						2018-07-29 00:00:00	927.13	927.142
				2018-01-30 00:00:00	899.544	899.6							2018-01-30 00:00:00	905.896	905.86						2018-07-30 00:00:00	927.2	927.186
				2018-01-31 00:00:00	899.532	899.6							2018-01-31 00:00:00	905.886	905.86						2018-07-31 00:00:00	927.2	927.198
				2018-02-01 00:00:00	899.528	899.6							2018-02-01 00:00:00	905.883	905.86						2018-08-01 00:00:00	927.12	927.126
				2018-02-02 00:00:00	899.521	899.6							2018-02-02 00:00:00	905.877	905.86						2018-08-02 00:00:00	927.12	927.127
				2018-02-03 00:00:00	899.517	899.6							2018-02-03 00:00:00	905.874	905.86						2018-08-03 00:00:00	927.2	927.208
				2018-02-04 00:00:00	899.517	899.6							2018-02-04 00:00:00	905.874	905.86						2018-08-04 00:00:00	927.18	927.207
				2018-02-05 00:00:00	899.517	899.6							2018-02-05 00:00:00	905.874	905.86						2018-08-05 00:00:00	927.28	927.288
				2018-02-06 00:00:00	899.516	899.6							2018-02-06 00:00:00	905.873	905.86						2018-08-06 00:00:00	927.28	927.354
				2018-02-07 00:00:00	899.516	899.6							2018-02-07 00:00:00	905.873	905.86						2018-08-07 00:00:00	927.28	927.374
				2018-02-08 00:00:00	899.516	899.6							2018-02-08 00:00:00	905.873	905.86						2018-08-08 00:00:00	927.28	927.408
				2018-02-09 00:00:00	899.516	899.6							2018-02-09 00:00:00	905.873	905.86						2018-08-09 00:00:00	927.28	927.44
				2018-02-10 00:00:00	899.516	899.6							2018-02-10 00:00:00	905.873	905.86						2018-08-10 00:00:00	927.4	927.482
				2018-02-11 00:00:00	899.516	899.6							2018-02-11 00:00:00	905.873	905.86						2018-08-11 00:00:00	927.53	927.506
				2018-02-12 00:00:00	899.516	899.6							2018-02-12 00:00:00	905.873	905.86						2018-08-12 00:00:00	927.53	927.515
				2018-02-13 00:00:00	899.5	899.6							2018-02-13 00:00:00	905.86	905.86						2018-08-13 00:00:00	927.53	927.515
				2018-02-14 00:00:00	899.5	899.6							2018-02-14 00:00:00	905.86	905.86						2018-08-14 00:00:00	927.53	927.495
				2018-02-15 00:00:00	899.5	899.6							2018-02-15 00:00:00	905.86	905.86						2018-08-15 00:00:00	927.53	927.478
				2018-02-16 00:00:00	899.5	899.6							2018-02-16 00:00:00	905.86	905.86						2018-08-16 00:00:00	927.52	927.477
				2018-02-17 00:00:00	899.5	899.6							2018-02-17 00:00:00	905.86	905.86						2018-08-17 00:00:00	927.52	927.476
				2018-02-18 00:00:00	899.5	899.6							2018-02-18 00:00:00	905.86	905.86						2018-08-18 00:00:00	927.49	927.459
				2018-02-19 00:00:00	899.5	899.6							2018-02-19 00:00:00	905.86	905.86						2018-08-19 00:00:00	927.46	927.43
				2018-02-20 00:00:00	899.5	899.6							2018-02-20 00:00:00	905.86	905.86						2018-08-20 00:00:00	927.46	927.418
				2018-02-21 00:00:00	899.5	899.6							2018-02-21 00:00:00	905.86	905.86						2018-08-21 00:00:00	927.43	927.443
				2018-02-22 00:00:00	899.5	899.6							2018-02-22 00:00:00	905.86	905.86						2018-08-22 00:00:00	927.43	927.474
				2018-02-23 00:00:00	899.5	899.6							2018-02-23 00:00:00	905.86	905.86						2018-08-23 00:00:00	927.45	927.498
				2018-02-24 00:00:00	899.5	899.6							2018-02-24 00:00:00	905.86	905.86						2018-08-24 00:00:00	927.55	927.519
				2018-02-25 00:00:00	899.5	899.6							2018-02-25 00:00:00	905.86	905.86						2018-08-25 00:00:00	927.55	927.546
				2018-02-26 00:00:00	899.5	899.6							2018-02-26 00:00:00	905.86	905.86						2018-08-26 00:00:00	927.6	927.565
				2018-02-27 00:00:00	899.5	899.6							2018-02-27 00:00:00	905.86	905.86						2018-08-27 00:00:00	927.6	927.571
				2018-02-28 00:00:00	899.5	899.6							2018-02-28 00:00:00	905.86	905.86						2018-08-28 00:00:00	927.66	927.591
				2018-03-01 00:00:00	899.5	899.6							2018-03-01 00:00:00	905.86	905.86						2018-08-29 00:00:00	927.66	927.628
				2018-03-02 00:00:00	899.5	899.6							2018-03-02 00:00:00	905.86	905.86						2018-08-30 00:00:00	927.66	927.652
				2018-03-03 00:00:00	899.5	899.6							2018-03-03 00:00:00	905.86	905.86						2018-08-31 00:00:00	927.74	927.702
				2018-03-04 00:00:00	899.5	899.6							2018-03-04 00:00:00	905.86	905.86						2018-09-01 00:00:00	927.74	927.727
				2018-03-05 00:00:00	899.5	899.6							2018-03-05 00:00:00	905.86	905.86						2018-09-02 00:00:00	927.75	927.753
				2018-03-06 00:00:00	899.5	899.6							2018-03-06 00:00:00	905.86	905.86						2018-09-03 00:00:00	927.75	927.739
				2018-03-07 00:00:00	899.5	899.6							2018-03-07 00:00:00	905.86	905.86						2018-09-04 00:00:00	927.75	927.61
				2018-03-08 00:00:00	899.5	899.6							2018-03-08 00:00:00	905.86	905.86						2018-09-05 00:00:00	927.52	927.521
				2018-03-09 00:00:00	899.5	899.6							2018-03-09 00:00:00	905.86	905.86						2018-09-06 00:00:00	927.52	927.481
				2018-03-10 00:00:00	899.5	899.6							2018-03-10 00:00:00	905.86	905.86						2018-09-07 00:00:00	927.48	927.461
				2018-03-11 00:00:00	899.5	899.6							2018-03-11 00:00:00	905.86	905.86						2018-09-08 00:00:00	927.34	927.436
				2018-03-12 00:00:00	899.5	899.6							2018-03-12 00:00:00	905.86	905.86						2018-09-09 00:00:00	927.34	927.432
				2018-03-13 00:00:00	899.5	899.6							2018-03-13 00:00:00	905.86	905.86						2018-09-10 00:00:00	927.34	927.44
				2018-03-14 00:00:00	900.132	900.05							2018-03-14 00:00:00	906.404	905.86						2018-09-11 00:00:00	927.34	927.451
				2018-03-15 00:00:00	899.964	899.95							2018-03-15 00:00:00	906.252	906.08						2018-09-12 00:00:00	927.38	927.46
				2018-03-16 00:00:00	899.939	899.95							2018-03-16 00:00:00	906.23	906.067						2018-09-13 00:00:00	927.38	927.474
				2018-03-17 00:00:00	899.939	899.95							2018-03-17 00:00:00	906.23	906.067						2018-09-14 00:00:00	927.43	927.479
				2018-03-18 00:00:00	899.896	899.95							2018-03-18 00:00:00	906.193	906.046						2018-09-15 00:00:00	927.43	927.484
				2018-03-19 00:00:00	899.885	899.95							2018-03-19 00:00:00	906.183	906.04						2018-09-16 00:00:00	927.43	927.485
				2018-03-20 00:00:00	899.873	899.95							2018-03-20 00:00:00	906.173	906.035						2018-09-17 00:00:00	927.43	927.492
				2018-03-21 00:00:00	899.873	899.95							2018-03-21 00:00:00	906.173	906.035						2018-09-18 00:00:00	927.47	927.494
				2018-03-22 00:00:00	899.873	899.95							2018-03-22 00:00:00	906.173	906.034						2018-09-19 00:00:00	927.47	927.499
				2018-03-23 00:00:00	899.87	899.95							2018-03-23 00:00:00	906.17	906.098						2018-09-20 00:00:00	927.47	927.493
				2018-03-24 00:00:00	899.867	899.95							2018-03-24 00:00:00	906.168	906.122						2018-09-21 00:00:00	927.47	927.488
				2018-03-25 00:00:00	899.867	899.95							2018-03-25 00:00:00	906.168	906.145						2018-09-22 00:00:00	927.47	927.481
				2018-03-26 00:00:00	899.867	899.95							2018-03-26 00:00:00	906.168	906.165						2018-09-23 00:00:00	927.44	927.477
				2018-03-27 00:00:00	899.91	899.95							2018-03-27 00:00:00	906.205	906.185						2018-09-24 00:00:00	927.44	927.477
				2018-03-28 00:00:00	899.958	899.95							2018-03-28 00:00:00	906.247	906.185						2018-09-25 00:00:00	927.44	927.482
				2018-03-29 00:00:00	899.958	899.95							2018-03-29 00:00:00	906.247	906.208						2018-09-26 00:00:00	927.44	927.486
				2018-03-30 00:00:00	899.947	899.95							2018-03-30 00:00:00	906.237	906.185						2018-09-27 00:00:00	927.44	927.486
				2018-03-31 00:00:00	899.947	899.95							2018-03-31 00:00:00	906.237	906.185						2018-09-28 00:00:00	927.44	927.465
				2018-04-01 00:00:00	899.947	899.95							2018-04-01 00:00:00	906.237	906.205						2018-09-29 00:00:00	927.28	927.434
				2018-04-02 00:00:00	899.936	899.95							2018-04-02 00:00:00	906.228	906.205						2018-09-30 00:00:00	927.28	927.402
				2018-04-03 00:00:00	899.936	899.95							2018-04-03 00:00:00	906.228	906.205						2018-10-01 00:00:00	927.28	927.368
				2018-04-04 00:00:00	899.93	899.95							2018-04-04 00:00:00	906.223	906.205						2018-10-02 00:00:00	927.28	927.335
				2018-04-05 00:00:00	899.93	899.95							2018-04-05 00:00:00	906.223	906.195
				2018-04-06 00:00:00	899.93	899.95							2018-04-06 00:00:00	906.223	906.168
				2018-04-07 00:00:00	899.927	899.95							2018-04-07 00:00:00	906.22	906.195
				2018-04-08 00:00:00	899.927	899.95							2018-04-08 00:00:00	906.22	906.195
				2018-04-09 00:00:00	899.93	899.954							2018-04-09 00:00:00	906.223	906.185
				2018-04-10 00:00:00	899.933	899.95							2018-04-10 00:00:00	906.225	906.21
				2018-04-11 00:00:00	899.933	899.941							2018-04-11 00:00:00	906.225	906.203
				2018-04-12 00:00:00	899.933	899.935							2018-04-12 00:00:00	906.225	906.173
				2018-04-13 00:00:00	899.93	899.932							2018-04-13 00:00:00	906.223	906.173
				2018-04-14 00:00:00	899.93	899.931							2018-04-14 00:00:00	906.223	906.165
				2018-04-15 00:00:00	899.93	899.93							2018-04-15 00:00:00	906.223	906.173
				2018-04-16 00:00:00	899.93	899.93							2018-04-16 00:00:00	906.223	906.17
				2018-04-17 00:00:00	899.93	899.928							2018-04-17 00:00:00	906.223	906.163
				2018-04-18 00:00:00	899.93	899.925							2018-04-18 00:00:00	906.223	906.145
				2018-04-19 00:00:00	899.925	899.922							2018-04-19 00:00:00	906.218	906.165
				2018-04-20 00:00:00	899.91	899.917							2018-04-20 00:00:00	906.205	906.16
				2018-04-21 00:00:00	899.899	899.914							2018-04-21 00:00:00	906.195	906.173
				2018-04-22 00:00:00	899.901	899.913							2018-04-22 00:00:00	906.197	906.165
				2018-04-23 00:00:00	899.896	899.911							2018-04-23 00:00:00	906.193	906.153
				2018-04-24 00:00:00	899.89	899.908							2018-04-24 00:00:00	906.188	906.132
				2018-04-25 00:00:00	899.5	899.653							2018-04-25 00:00:00	905.86	906.158
				2018-04-26 00:00:00	899.736	899.679							2018-04-26 00:00:00	906.055	906.188
				2018-04-27 00:00:00	899.844	899.898							2018-04-27 00:00:00	906.147	906.15
				2018-04-28 00:00:00	899.879	899.904							2018-04-28 00:00:00	906.178	906.12
				2018-04-29 00:00:00	899.885	899.904							2018-04-29 00:00:00	906.183	906.137
				2018-04-30 00:00:00	899.873	899.901							2018-04-30 00:00:00	906.173	906.17
				2018-05-01 00:00:00	899.856	899.898							2018-05-01 00:00:00	906.158	906.168
				2018-05-02 00:00:00	899.856	899.899							2018-05-02 00:00:00	906.158	906.147
				2018-05-03 00:00:00	899.856	899.897							2018-05-03 00:00:00	906.158	906.137
				2018-05-04 00:00:00	899.856	899.895							2018-05-04 00:00:00	906.158	906.122
				2018-05-05 00:00:00	899.85	899.894							2018-05-05 00:00:00	906.153	906.13
				2018-05-06 00:00:00	899.85	899.895							2018-05-06 00:00:00	906.153	906.135
				2018-05-07 00:00:00	899.85	899.896							2018-05-07 00:00:00	906.153	906.117
				2018-05-08 00:00:00	899.85	899.895							2018-05-08 00:00:00	906.153	906.104
				2018-05-09 00:00:00	899.85	899.892							2018-05-09 00:00:00	906.153	906.097
				2018-05-10 00:00:00	899.832	899.887							2018-05-10 00:00:00	906.137	906.091
				2018-05-11 00:00:00	899.832	899.886							2018-05-11 00:00:00	906.137	906.084
				2018-05-12 00:00:00	899.832	899.885							2018-05-12 00:00:00	906.137	906.066
				2018-05-13 00:00:00	899.818	899.881							2018-05-13 00:00:00	906.125	906.055
				2018-05-14 00:00:00	899.818	899.877							2018-05-14 00:00:00	906.125	906.05
				2018-05-15 00:00:00	899.815	899.875							2018-05-15 00:00:00	906.122	906.009
				2018-05-16 00:00:00	899.815	899.873							2018-05-16 00:00:00	906.122	906.011
				2018-05-17 00:00:00	899.804	899.869							2018-05-17 00:00:00	906.113	906.024
				2018-05-18 00:00:00	899.791	899.863							2018-05-18 00:00:00	906.102	906.014
				2018-05-19 00:00:00	899.791	899.86							2018-05-19 00:00:00	906.102	906.024
				2018-05-20 00:00:00	899.79	899.856							2018-05-20 00:00:00	906.101	905.992
				2018-05-21 00:00:00	899.79	899.852							2018-05-21 00:00:00	906.101	906.003
				2018-05-22 00:00:00	899.79	899.85							2018-05-22 00:00:00	906.101	906.003
				2018-05-23 00:00:00	899.79	899.849							2018-05-23 00:00:00	906.101	906.011
				2018-05-24 00:00:00	899.707	899.731							2018-05-24 00:00:00	906.031	905.983
				2018-05-25 00:00:00	899.704	899.729							2018-05-25 00:00:00	906.028	905.975
				2018-05-26 00:00:00	899.704	899.727							2018-05-26 00:00:00	906.028	905.964
				2018-05-27 00:00:00	899.71	899.728							2018-05-27 00:00:00	906.033	905.959
				2018-05-28 00:00:00	899.71	899.728							2018-05-28 00:00:00	906.033	905.956
				2018-05-29 00:00:00	899.692	899.723							2018-05-29 00:00:00	906.018	905.948
				2018-05-30 00:00:00	899.689	899.72							2018-05-30 00:00:00	906.015	905.93
				2018-05-31 00:00:00	899.685	899.716							2018-05-31 00:00:00	906.012	905.932
				2018-06-01 00:00:00	899.676	899.712							2018-06-01 00:00:00	906.004	905.975
				2018-06-02 00:00:00	899.65	899.704							2018-06-02 00:00:00	905.983	905.964
				2018-06-03 00:00:00	899.649	899.702							2018-06-03 00:00:00	905.982	905.975
				2018-06-04 00:00:00	899.647	899.701							2018-06-04 00:00:00	905.98	905.98
				2018-06-05 00:00:00	899.647	899.699							2018-06-05 00:00:00	905.98	905.975
				2018-06-06 00:00:00	899.647	899.698							2018-06-06 00:00:00	905.98	905.964
				2018-06-07 00:00:00	899.648	899.701							2018-06-07 00:00:00	905.981	905.964
				2018-06-08 00:00:00	899.65	899.703							2018-06-08 00:00:00	905.983	905.955
				2018-06-09 00:00:00	899.65	899.705							2018-06-09 00:00:00	905.983	905.928
				2018-06-10 00:00:00	899.646	899.706							2018-06-10 00:00:00	905.98	905.903
				2018-06-11 00:00:00	899.639	899.704							2018-06-11 00:00:00	905.974	905.878
				2018-06-12 00:00:00	899.63	899.701							2018-06-12 00:00:00	905.966	905.867
				2018-06-13 00:00:00	899.622	899.698							2018-06-13 00:00:00	905.96	905.862
				2018-06-14 00:00:00	899.615	899.694							2018-06-14 00:00:00	905.954	905.86
				2018-06-15 00:00:00	899.609	899.689							2018-06-15 00:00:00	905.949	905.86
				2018-06-16 00:00:00	899.599	899.676							2018-06-16 00:00:00	905.941	905.86
				2018-06-17 00:00:00	899.598	899.676							2018-06-17 00:00:00	905.94	905.86
				2018-06-18 00:00:00	899.598	899.676							2018-06-18 00:00:00	905.94	905.86
				2018-06-19 00:00:00	899.598	899.676							2018-06-19 00:00:00	905.94	905.86
				2018-06-20 00:00:00	899.58	899.671							2018-06-20 00:00:00	905.925	905.86
				2018-06-21 00:00:00	899.522	899.656							2018-06-21 00:00:00	905.878	905.86
				2018-06-22 00:00:00	899.514	899.654							2018-06-22 00:00:00	905.872	906.278
				2018-06-23 00:00:00	899.545	899.662							2018-06-23 00:00:00	905.896	907.156
				2018-06-24 00:00:00	899.521	899.655							2018-06-24 00:00:00	905.877	907.128
				2018-06-25 00:00:00	899.672	899.697							2018-06-25 00:00:00	906.001	906.955
				2018-06-26 00:00:00	900.359	900.406							2018-06-26 00:00:00	906.619	906.901
				2018-06-27 00:00:00	900.73	900.591							2018-06-27 00:00:00	906.998	906.919
				2018-06-28 00:00:00	900.575	900.698							2018-06-28 00:00:00	906.835	906.816
				2018-06-29 00:00:00	899.979	900.043							2018-06-29 00:00:00	906.265	906.573
				2018-06-30 00:00:00	900.213	900.327							2018-06-30 00:00:00	906.479	906.608
				2018-07-01 00:00:00	900.196	900.271							2018-07-01 00:00:00	906.463	906.523
				2018-07-02 00:00:00	900.126	900.212							2018-07-02 00:00:00	906.398	906.451
				2018-07-03 00:00:00	900.099	900.184							2018-07-03 00:00:00	906.374	906.536
				2018-07-04 00:00:00	900.148	900.185							2018-07-04 00:00:00	906.419	906.594
				2018-07-05 00:00:00	900.119	900.168							2018-07-05 00:00:00	906.393	906.455
				2018-07-06 00:00:00	900.13	900.163							2018-07-06 00:00:00	906.402	906.304
				2018-07-07 00:00:00	900.176	900.176							2018-07-07 00:00:00	906.445	906.189
				2018-07-08 00:00:00	900.181	900.18							2018-07-08 00:00:00	906.449	906.147
				2018-07-09 00:00:00	900.143	900.166							2018-07-09 00:00:00	906.414	906.093
				2018-07-10 00:00:00	899.964	900.006							2018-07-10 00:00:00	906.252	906.052
				2018-07-11 00:00:00	899.794	899.847							2018-07-11 00:00:00	906.104	906.027
				2018-07-12 00:00:00	899.667	899.704							2018-07-12 00:00:00	905.997	906.14
				2018-07-13 00:00:00	899.614	899.685							2018-07-13 00:00:00	905.953	906.149
				2018-07-14 00:00:00	899.613	899.682							2018-07-14 00:00:00	905.952	906.024
				2018-07-15 00:00:00	899.539	899.662							2018-07-15 00:00:00	905.891	905.908
				2018-07-16 00:00:00	899.534	899.66							2018-07-16 00:00:00	905.887	905.877
				2018-07-17 00:00:00	899.655	899.805							2018-07-17 00:00:00	905.987	906.845
				2018-07-18 00:00:00	899.62	899.788							2018-07-18 00:00:00	905.958	907.567
				2018-07-19 00:00:00	899.564	899.736							2018-07-19 00:00:00	905.912	907.631
				2018-07-20 00:00:00	900.502	900.575							2018-07-20 00:00:00	906.761	907.744
				2018-07-21 00:00:00	901.103	900.887							2018-07-21 00:00:00	907.423	907.981
				2018-07-22 00:00:00	901.073	901.144							2018-07-22 00:00:00	907.387	907.963
				2018-07-23 00:00:00	901.336	901.237							2018-07-23 00:00:00	907.71	908.166
				2018-07-24 00:00:00	901.621	901.604							2018-07-24 00:00:00	908.065	908.37
				2018-07-25 00:00:00	901.646	901.623							2018-07-25 00:00:00	908.096	908.487
				2018-07-26 00:00:00	901.655	901.658							2018-07-26 00:00:00	908.106	908.662
				2018-07-27 00:00:00	902.036	901.99							2018-07-27 00:00:00	908.492	908.788
				2018-07-28 00:00:00	901.898	902.04							2018-07-28 00:00:00	908.371	908.796
				2018-07-29 00:00:00	902.032	902.154							2018-07-29 00:00:00	908.489	908.854
				2018-07-30 00:00:00	902.201	902.24							2018-07-30 00:00:00	908.608	908.897
				2018-07-31 00:00:00	902.318	902.311							2018-07-31 00:00:00	908.672	908.903
				2018-08-01 00:00:00	902.365	902.392							2018-08-01 00:00:00	908.694	908.887
				2018-08-02 00:00:00	902.44	902.473							2018-08-02 00:00:00	908.726	908.869
				2018-08-03 00:00:00	902.483	902.56							2018-08-03 00:00:00	908.742	908.859
				2018-08-04 00:00:00	902.476	902.613							2018-08-04 00:00:00	908.739	908.863
				2018-08-05 00:00:00	902.546	902.654							2018-08-05 00:00:00	908.764	908.881
				2018-08-06 00:00:00	902.59	902.657							2018-08-06 00:00:00	908.777	908.889
				2018-08-07 00:00:00	902.449	902.629							2018-08-07 00:00:00	908.729	908.892
				2018-08-08 00:00:00	902.332	902.592							2018-08-08 00:00:00	908.679	908.897
				2018-08-09 00:00:00	902.297	902.577							2018-08-09 00:00:00	908.662	908.903
				2018-08-10 00:00:00	902.118	902.16							2018-08-10 00:00:00	908.554	908.894
				2018-08-11 00:00:00	902.004	902.122							2018-08-11 00:00:00	908.467	908.887
				2018-08-12 00:00:00	901.993	902.073							2018-08-12 00:00:00	908.457	908.901
				2018-08-13 00:00:00	902.014	902.046							2018-08-13 00:00:00	908.475	908.902
				2018-08-14 00:00:00	902.048	902.07							2018-08-14 00:00:00	908.502	908.894
				2018-08-15 00:00:00	902.313	902.247							2018-08-15 00:00:00	908.67	908.863
				2018-08-16 00:00:00	902.299	902.305							2018-08-16 00:00:00	908.663	908.827
				2018-08-17 00:00:00	902.311	902.358							2018-08-17 00:00:00	908.669	908.799
				2018-08-18 00:00:00	902.545	902.63							2018-08-18 00:00:00	908.763	908.767
				2018-08-19 00:00:00	902.699	902.691							2018-08-19 00:00:00	908.806	908.691
				2018-08-20 00:00:00	902.763	902.718							2018-08-20 00:00:00	908.821	908.644
				2018-08-21 00:00:00	902.771	902.741							2018-08-21 00:00:00	908.823	908.619
				2018-08-22 00:00:00	902.834	902.763							2018-08-22 00:00:00	908.835	908.534
				2018-08-23 00:00:00	902.819	902.821							2018-08-23 00:00:00	908.832	908.511
				2018-08-24 00:00:00	902.874	902.864							2018-08-24 00:00:00	908.842	908.46
				2018-08-25 00:00:00	902.957	902.908							2018-08-25 00:00:00	908.855	908.485
				2018-08-26 00:00:00	903.042	903.23							2018-08-26 00:00:00	908.866	908.556
				2018-08-27 00:00:00	903.255	903.236							2018-08-27 00:00:00	908.886	908.653
				2018-08-28 00:00:00	903.241	903.203							2018-08-28 00:00:00	908.885	908.743
				2018-08-29 00:00:00	903.061	903.134							2018-08-29 00:00:00	908.869	908.787
				2018-08-30 00:00:00	902.991	903.047							2018-08-30 00:00:00	908.86	908.837
				2018-08-31 00:00:00	902.906	902.968							2018-08-31 00:00:00	908.847	908.839
				2018-09-01 00:00:00	902.779	902.904							2018-09-01 00:00:00	908.824	908.831
				2018-09-02 00:00:00	902.88	902.885							2018-09-02 00:00:00	908.843	908.808
				2018-09-03 00:00:00	903.005	903.1							2018-09-03 00:00:00	908.862	908.781
				2018-09-04 00:00:00	903.069	903.126							2018-09-04 00:00:00	908.869	908.748
				2018-09-05 00:00:00	903.261	903.252							2018-09-05 00:00:00	908.887	908.727
				2018-09-06 00:00:00	903.378	903.433							2018-09-06 00:00:00	908.894	908.702
				2018-09-07 00:00:00	903.591	903.604							2018-09-07 00:00:00	908.901	908.685
				2018-09-08 00:00:00	903.418	903.613							2018-09-08 00:00:00	908.896	908.677
				2018-09-09 00:00:00	903.275	903.219							2018-09-09 00:00:00	908.888	908.69
				2018-09-10 00:00:00	903.317	903.23							2018-09-10 00:00:00	908.89	908.667
				2018-09-11 00:00:00	903.467	903.541							2018-09-11 00:00:00	908.898	908.679
				2018-09-12 00:00:00	903.471	903.55							2018-09-12 00:00:00	908.898	908.689
				2018-09-13 00:00:00	903.491	903.547							2018-09-13 00:00:00	908.898	908.708
				2018-09-14 00:00:00	903.317	903.232							2018-09-14 00:00:00	908.89	908.73
				2018-09-15 00:00:00	903.123	903.214							2018-09-15 00:00:00	908.875	908.743
				2018-09-16 00:00:00	903.131	903.202							2018-09-16 00:00:00	908.876	908.728
				2018-09-17 00:00:00	903.166	903.2							2018-09-17 00:00:00	908.879	908.715
				2018-09-18 00:00:00	903.229	903.208							2018-09-18 00:00:00	908.884	908.715
				2018-09-19 00:00:00	903.317	903.219							2018-09-19 00:00:00	908.89	908.764
				2018-09-20 00:00:00	903.172	903.214							2018-09-20 00:00:00	908.88	908.831
				2018-09-21 00:00:00	902.748	902.765							2018-09-21 00:00:00	908.818	908.884
				2018-09-22 00:00:00	902.638	902.688							2018-09-22 00:00:00	908.791	908.902
				2018-09-23 00:00:00	902.295	902.604							2018-09-23 00:00:00	908.66	908.894
				2018-09-24 00:00:00	902.093	902.519							2018-09-24 00:00:00	908.536	908.885
				2018-09-25 00:00:00	902.31	902.467							2018-09-25 00:00:00	908.668	908.895
				2018-09-26 00:00:00	902.397	902.44							2018-09-26 00:00:00	908.708	908.891
				2018-09-27 00:00:00	902.266	902.417							2018-09-27 00:00:00	908.645	908.872
				2018-09-28 00:00:00	902.232	902.396							2018-09-28 00:00:00	908.627	908.856
				2018-09-29 00:00:00	902.218	902.367							2018-09-29 00:00:00	908.618	908.85
				2018-09-30 00:00:00	902.205	902.336							2018-09-30 00:00:00	908.611	908.84
				2018-10-01 00:00:00	902.242	902.318							2018-10-01 00:00:00	908.632	908.807
				2018-10-02 00:00:00	902.253	902.302							2018-10-02 00:00:00	908.638	908.761
				2018-10-03 00:00:00	902.145	902.263							2018-10-03 00:00:00	908.572	908.675
				2018-10-04 00:00:00	901.936	902.192							2018-10-04 00:00:00	908.407	908.556
				2018-10-05 00:00:00	901.945	902.131							2018-10-05 00:00:00	908.415	908.432
				2018-10-06 00:00:00	901.822	902.055							2018-10-06 00:00:00	908.294	908.29
				2018-10-07 00:00:00	901.673	901.971							2018-10-07 00:00:00	908.128	908.155
				2018-10-08 00:00:00	901.582	901.89							2018-10-08 00:00:00	908.017	908.027
				2018-10-09 00:00:00	901.527	901.821							2018-10-09 00:00:00	907.949	908.03
				2018-10-10 00:00:00	901.483	901.769							2018-10-10 00:00:00	907.894	908.075
				2018-10-11 00:00:00	901.514	901.747							2018-10-11 00:00:00	907.933	908.039
				2018-10-12 00:00:00	901.514	901.738							2018-10-12 00:00:00	907.933	907.986
				2018-10-13 00:00:00	901.534	901.749							2018-10-13 00:00:00	907.958	907.927
				2018-10-14 00:00:00	901.514	901.741							2018-10-14 00:00:00	907.933	907.869
				2018-10-15 00:00:00	901.514	901.726							2018-10-15 00:00:00	907.933	907.807
				2018-10-16 00:00:00	901.493	901.699							2018-10-16 00:00:00	907.906	907.782
				2018-10-17 00:00:00	901.471	901.671							2018-10-17 00:00:00	907.879	907.801
				2018-10-18 00:00:00	901.448	901.648							2018-10-18 00:00:00	907.85	907.788
				2018-10-19 00:00:00	901.503	901.65							2018-10-19 00:00:00	907.919	907.847
				2018-10-20 00:00:00	901.514	901.65							2018-10-20 00:00:00	907.933	907.869
				2018-10-21 00:00:00	901.555	901.663							2018-10-21 00:00:00	907.984	907.881
				2018-10-22 00:00:00	901.534	901.663							2018-10-22 00:00:00	907.958	907.87
				2018-10-23 00:00:00	901.514	901.661							2018-10-23 00:00:00	907.933	907.885
				2018-10-24 00:00:00	901.524	901.667							2018-10-24 00:00:00	907.946	907.922
				2018-10-25 00:00:00	901.565	901.681							2018-10-25 00:00:00	907.996	907.989
				2018-10-26 00:00:00	901.575	901.688							2018-10-26 00:00:00	908.009	907.994
				2018-10-27 00:00:00	901.575	901.698							2018-10-27 00:00:00	908.009	907.948
				2018-10-28 00:00:00	901.565	901.707							2018-10-28 00:00:00	907.996	907.863
				2018-10-29 00:00:00	901.545	901.707							2018-10-29 00:00:00	907.971	907.84
				2018-10-30 00:00:00	901.493	901.687							2018-10-30 00:00:00	907.906	907.825
				2018-10-31 00:00:00	901.493	901.669							2018-10-31 00:00:00	907.906	907.812
				2018-11-01 00:00:00	901.493	901.659							2018-11-01 00:00:00	907.906	907.708
				2018-11-02 00:00:00	901.45	901.64							2018-11-02 00:00:00	907.852	907.588
				2018-11-03 00:00:00	901.387	901.316							2018-11-03 00:00:00	907.774	907.474
				2018-11-04 00:00:00	901.31	901.28							2018-11-04 00:00:00	907.677	907.41
				2018-11-05 00:00:00	901.219	901.228							2018-11-05 00:00:00	907.564	907.307
				2018-11-06 00:00:00	901.166	901.19							2018-11-06 00:00:00	907.499	907.213
				2018-11-07 00:00:00	901.087	901.15							2018-11-07 00:00:00	907.404	907.148
				2018-11-08 00:00:00	900.978	901.107							2018-11-08 00:00:00	907.276	907.086
				2018-11-09 00:00:00	900.877	900.773							2018-11-09 00:00:00	907.161	907.008
				2018-11-10 00:00:00	900.791	900.732							2018-11-10 00:00:00	907.065	906.895
				2018-11-11 00:00:00	900.779	900.711							2018-11-11 00:00:00	907.051	906.782
				2018-11-12 00:00:00	900.742	900.694							2018-11-12 00:00:00	907.012	906.7
				2018-11-13 00:00:00	900.731	900.68							2018-11-13 00:00:00	907	906.649
				2018-11-14 00:00:00	900.654	900.646							2018-11-14 00:00:00	906.918	906.61
				2018-11-15 00:00:00	900.611	900.61							2018-11-15 00:00:00	906.872	906.565
				2018-11-16 00:00:00	900.562	900.57							2018-11-16 00:00:00	906.822	906.53
				2018-11-17 00:00:00	900.517	900.538							2018-11-17 00:00:00	906.776	906.479
				2018-11-18 00:00:00	900.485	900.514							2018-11-18 00:00:00	906.744	906.423
				2018-11-19 00:00:00	900.453	900.495							2018-11-19 00:00:00	906.711	906.372
				2018-11-20 00:00:00	900.417	900.479							2018-11-20 00:00:00	906.676	906.332
				2018-11-21 00:00:00	900.37	900.457							2018-11-21 00:00:00	906.63	906.29
				2018-11-22 00:00:00	900.312	900.43							2018-11-22 00:00:00	906.574	906.253
				2018-11-23 00:00:00	900.245	900.203							2018-11-23 00:00:00	906.51	906.209
				2018-11-24 00:00:00	900.166	900.174							2018-11-24 00:00:00	906.435	906.162
				2018-11-25 00:00:00	900.109	900.15							2018-11-25 00:00:00	906.383	906.126
				2018-11-26 00:00:00	900.056	900.129							2018-11-26 00:00:00	906.335	906.101
				2018-11-27 00:00:00	899.972	900.101							2018-11-27 00:00:00	906.26	906.061
				2018-11-28 00:00:00	899.93	900.084							2018-11-28 00:00:00	906.223	906.043
				2018-11-29 00:00:00	899.838	900.056							2018-11-29 00:00:00	906.142	905.987
				2018-11-30 00:00:00	899.788	900.039							2018-11-30 00:00:00	906.099	905.961
				2018-12-01 00:00:00	899.747	899.726							2018-12-01 00:00:00	906.064	905.943
				2018-12-02 00:00:00	899.71	899.715							2018-12-02 00:00:00	906.033	905.93
				2018-12-03 00:00:00	899.671	899.697							2018-12-03 00:00:00	906	905.917
				2018-12-04 00:00:00	899.639	899.688							2018-12-04 00:00:00	905.974	905.906
				2018-12-05 00:00:00	899.626	899.684							2018-12-05 00:00:00	905.963	905.901
				2018-12-06 00:00:00	899.598	899.677							2018-12-06 00:00:00	905.94	905.892
				2018-12-07 00:00:00	899.588	899.674							2018-12-07 00:00:00	905.932	905.889
				2018-12-08 00:00:00	899.562	899.617							2018-12-08 00:00:00	905.91	905.88
				2018-12-09 00:00:00	899.55	899.613							2018-12-09 00:00:00	905.901	905.876
				2018-12-10 00:00:00	899.54	899.611							2018-12-10 00:00:00	905.893	905.873
				2018-12-11 00:00:00	899.54	899.611							2018-12-11 00:00:00	905.893	905.873
				2018-12-12 00:00:00	899.539	899.61							2018-12-12 00:00:00	905.892	905.873
				2018-12-13 00:00:00	899.538	899.61							2018-12-13 00:00:00	905.891	905.872
				2018-12-14 00:00:00	899.537	899.61							2018-12-14 00:00:00	905.89	905.872
				2018-12-15 00:00:00	899.536	899.61							2018-12-15 00:00:00	905.889	905.872
				2018-12-16 00:00:00	899.536	899.61							2018-12-16 00:00:00	905.889	905.872
				2018-12-17 00:00:00	899.535	899.609							2018-12-17 00:00:00	905.888	905.871
				2018-12-18 00:00:00	899.533	899.609							2018-12-18 00:00:00	905.887	905.871
				2018-12-19 00:00:00	899.53	899.608							2018-12-19 00:00:00	905.884	905.87
				2018-12-20 00:00:00	899.53	899.608							2018-12-20 00:00:00	905.884	905.87
				2018-12-21 00:00:00	899.5	899.6							2018-12-21 00:00:00	905.86	905.86
				2018-12-22 00:00:00	899.5	899.6							2018-12-22 00:00:00	905.86	905.86
				2018-12-23 00:00:00	899.5	899.6							2018-12-23 00:00:00	905.86	905.86
				2018-12-24 00:00:00	899.5	899.6							2018-12-24 00:00:00	905.86	905.86
				2018-12-25 00:00:00	899.5	899.6							2018-12-25 00:00:00	905.86	905.86
				2018-12-26 00:00:00	899.5	899.6							2018-12-26 00:00:00	905.86	905.86
				2018-12-27 00:00:00	899.5	899.6							2018-12-27 00:00:00	905.86	905.86
				2018-12-28 00:00:00	899.5	899.6							2018-12-28 00:00:00	905.86	905.86
				2018-12-29 00:00:00	899.5	899.6							2018-12-29 00:00:00	905.86	905.86
				2018-12-30 00:00:00	899.5	899.6							2018-12-30 00:00:00	905.86	905.86
				2018-12-31 00:00:00	899.5	899.6							2018-12-31 00:00:00	905.86	905.86
